# Supplementary material for: IRC data for a mechanistic route starting with H2O adsorption and finishing with H2 desorption from graphene
Source: Data Brief. 2020 Feb 29;30:105362. doi: 10.1016/j.dib.2020.105362 (PMC7138959; doi:10.1016/j.dib.2020.105362)
Supplement: Multimedia component 1 [file mmc1.zip]

Archive with 11 entries (11 files):
- H2OCarbeneSide.mp4
- H2OCarbeneSidefront.mp4
- RAW/Icon_
- RAW/IRC_TSI_front.mp4
- RAW/IRC_TSI_side.mp4
- RAW/IRC_TSII_front.mp4
- RAW/IRC_TSII_Side.mp4
- RAW/IRC_TSIII_front.mp4
- RAW/IRC_TSIII_side.mp4
- RAW/IRC_TSIV_front.mp4
- RAW/IRC_TSIV_side.mp4
